# Supplementary material for: Extracellular Vesicle Secretion from 3D Culture of Human Adipose-Derived Mesenchymal Stem Cells in Scalable Bioreactors
Source: Bioengineering (Basel). 2025 Aug 29;12(9):933. doi: 10.3390/bioengineering12090933 (PMC12467516; doi:10.3390/bioengineering12090933)
Supplement: Supplementary file 1 [file bioengineering-12-00933-s001.zip]

Archive with 1 entries (1 files):
- bioengineering-3820622-supplementary.pdf
